# Supplementary material for: Influence of Fermentation of Pasteurised Papaya Puree with Different Lactic Acid Bacterial Strains on Quality and Bioaccessibility of Phenolic Compounds during In Vitro Digestion
Source: Foods. 2021 Apr 28;10(5):962. doi: 10.3390/foods10050962 (PMC8145966; doi:10.3390/foods10050962)
Supplement: Supplementary file 1 [file foods-10-00962-s001.zip]

Archive with 1 entries (1 files):
- foods-1181630-supplementary.pdf
